# Supplementary material for: A MAP1B–cortactin–Tks5 axis regulates TNBC invasion and tumorigenesis
Source: J Cell Biol. 2024 Feb 14;223(3):e202303102. doi: 10.1083/jcb.202303102 (PMC10866687; doi:10.1083/jcb.202303102)
Supplement: Table S1 — lists RNA-seq differential expression analysis (MDA-MB-231 versus MCF7). [file JCB_202303102_TableS1.xlsx]

## Sheet: Suppl Table 1 MDA_MCF7
Suppl Table 1 RNA-seq differential expression analysis (MDA-MB-231 vs. MCF7); Data from GSE75168 (PRJNA302668)
Gene Name	Protein Name	ExpMean	Exp Samples A (MCF7)	Exp Samples B (MDA-MB-231)	log2FC	lfcSE	Stat	p-value	padj
MAP1A	MAP1A	0.115	0.172	0.058	-0.147	0.405	-3.979	6.9e-5	2.2e-4
MAP1B	MAP1B	10.024	0.994	19.055	3.33	0.118	37.239	1.6e-303	5.1e-301
MAP1S	MAP1S	16.107	6.928	25.287	1.729	0.206	10.056	8.7e-24	8.5e-23
MAP2	MAP2	1.274	1.596	0.952	-0.411	0.344	-2.219	0.026	0.061
MAP4	MAP4	56.285	27.65	84.919	1.584	0.087	16.747	5.9e-63	1.5e-61
MAPT	MAPT / tau	1.562	2.881	0.242	-1.644	0.288	-13.222	6.5e-40	1.0e-38
MACF1	MACF1 / MACF	62.124	45.693	78.555	0.769	0.114	6.506	7.7e-11	4.0e-10
MTUS1	MTUS1 / ATIP3	12.074	11.16	12.988	0.202	0.124	2.759	0.006	0.015
CCDC66	CCDC66	22.828	14.424	31.232	1.063	0.166	7.619	2.6e-14	1.7e-13
CGN	CGN / Cingulin	14.315	26.878	1.752	-3.34	0.165	-25.217	2.6e-140	2.0e-138
EML3	EML3	13.737	14.654	12.82	-0.18	0.186	-3.056	0.002	0.006
FSD1	FSD1 / GLFND1	11.775	23.549	0	-4.618	1.216	-8.237	1.8e-16	1.3e-15
FSD1L	FSD1L / GLFND2	2.736	2.054	3.418	0.533	0.177	3.755	1.7e-4	5.4e-4
C7orf43	C7orf43 / TRAPPC14 / MAP11	7.305	9.214	5.397	-0.675	0.233	-2.068	0.039	0.086
SNPH	SNPH / SNPH_A / SNPH_C	0.927	0.021	1.833	1.473	0.483	13.262	3.8e-40	6.0e-39
TRAK1	TRAK1	9.477	4.748	14.205	1.403	0.124	13.789	3.0e-43	5.1e-42
