# Supplementary material for: A MAP1B–cortactin–Tks5 axis regulates TNBC invasion and tumorigenesis
Source: J Cell Biol. 2024 Feb 14;223(3):e202303102. doi: 10.1083/jcb.202303102 (PMC10866687; doi:10.1083/jcb.202303102)
Supplement: Table S2 — lists RNA-seq differential expression analysis (MDA-MB-231 versus MCF10A). [file JCB_202303102_TableS2.xlsx]

## Sheet: Suppl Table 2 MDA_MCF10A
Suppl Table 2 RNA-seq differential expression analysis (MDA-MB-231 vs. MCF10A); Data from GSE75168 (PRJNA302668)
Gene Name	Protein Name	ExpMean	Exp Samples A (MCF10A)	Exp Samples B (MDA-MB-231)	log2FC	lfcSE	Stat	p-value	padj
MAP1A	MAP1A	0.062	0.067	0.058	-0.012	0.737	0.091	0.928	0.972
MAP1B	MAP1B	9.623	0.192	19.055	4.072	0.353	20.23	5.3e-91	4.6e-88
MAP1S	MAP1S	20.125	14.964	25.287	0.72	0.346	2.601	0.009	0.033
MAP2	MAP2	3.856	6.76	0.952	-1.991	0.729	-4.739	2.2e-6	1.8e-5
MAP4	MAP4	87.479	90.039	84.919	-0.084	0.175	1.254	0.21	0.427
MAPT	MAPT / tau	0.094	0.108	0.081	-0.035	0.721	-0.551	0.581	0.84
MACF1	MACF1 / MACF	72.485	66.415	78.555	0.239	0.305	0.852	0.394	0.67
MTUS1	MTUS1 / ATIP3	17.89	22.792	12.988	-0.766	0.478	-0.768	0.443	0.721
CCDC66	CCDC66	27.819	24.405	31.232	0.343	0.275	1.433	0.152	0.334
CGN	CGN / Cingulin	11.645	21.537	1.752	-3.034	0.323	-11.516	1.1e-30	7.4e-29
EML3	EML3	19.004	25.189	12.82	-0.922	0.311	-3.062	0.002	0.01
FSD1	FSD1 / GLFND1	0.187	0.375	0	-0.459	1.771	-2.949	0.003	0.013
FSD1L	FSD1L / GLFND2	2.72	2.023	3.418	0.547	0.44	2.233	0.026	0.079
C7orf43	C7orf43 / TRAPPC14 / MAP11	8.561	11.724	5.397	-0.992	0.318	-2.82	0.005	0.019
SNPH	SNPH / SNPH_A / SNPH_C	1.321	0.809	1.833	0.647	0.367	3.689	2.3e-4	0.001
TRAK1	TRAK1	15.964	17.723	14.205	-0.3	0.311	-0.274	0.784	0.923
