# Supplementary material for: A MAP1B–cortactin–Tks5 axis regulates TNBC invasion and tumorigenesis
Source: J Cell Biol. 2024 Feb 14;223(3):e202303102. doi: 10.1083/jcb.202303102 (PMC10866687; doi:10.1083/jcb.202303102)
Supplement: Table S3 — lists RNA-seq differential expression analysis (TNBC[BC07] versus ER+[BC02]). [file JCB_202303102_TableS3.xlsx]

## Sheet: Suppl Table 3 TNBC_ER+
Suppl Table 3 RNA-seq differential expression analysis (TNBC(BC07) vs. ER+(BC02)); Data from GSE75688 (PRJNA305054)
Gene Name	Protein Name	ExpMean	Exp Samples A (ER+(BC02))	Exp Samples B (TNBC(BC07))	log2FC	lfcSE	Stat	p-value	padj
MAP1A	MAP1A	1.394	0.16	2.749	1.692	1.716	2.374	0.018	0.097
MAP1B	MAP1B	20.636	0.021	43.272	5.439	0.687	13.869	9.8e-44	3.1e-41
MAP1S	MAP1S	18.469	14.63	22.686	0.6	0.602	2.101	0.036	0.166
MAP2	MAP2	0.799	1.075	0.497	-0.471	1.237	0.615	0.538	1
MAP4	MAP4	66.929	47.507	88.254	0.88	0.43	1.53	0.126	0.412
MAPT	MAPT / tau	9.257	12.372	5.837	-0.968	0.54	-4.82	1.4e-6	3.2e-5
MACF1	MACF1 / MACF	269.473	329.933	203.086	-0.697	0.332	0.155	0.877	1
MTUS1	MTUS1 / ATIP3	48.905	30.91	68.665	1.126	0.62	2.551	0.011	0.066
CCDC66	CCDC66	28.722	37.705	18.858	-0.963	0.502	-0.133	0.895	1
CGN	CGN / Cingulin	22.161	32.684	10.607	-1.537	0.674	-2.981	0.003	0.023
EML3	EML3	2.184	2.817	1.49	-0.616	0.803	1.492	0.136	0.433
FSD1	FSD1 / GLFND1	0.674	0.47	0.899	0.37	0.576	1.179	0.238	0.632
FSD1L	FSD1L / GLFND2	12.65	10.563	14.941	0.463	0.556	2.5	0.012	0.074
C7orf43	C7orf43 / TRAPPC14 / MAP11	3.436	3.167	3.731	0.183	0.835	0.237	0.812	1
SNPH	SNPH / SNPH_A / SNPH_C	0.055	0.106	0	-0.145	2.915	-0.164	0.87	1
TRAK1	TRAK1	11.781	10.431	13.265	0.32	0.768	0.879	0.38	0.85
