# Supplementary material for: A MAP1B–cortactin–Tks5 axis regulates TNBC invasion and tumorigenesis
Source: J Cell Biol. 2024 Feb 14;223(3):e202303102. doi: 10.1083/jcb.202303102 (PMC10866687; doi:10.1083/jcb.202303102)
Supplement: Table S4 — lists RNA-seq differential expression analysis (TNBC[BC07] versus ER+HER2+[BC03]). [file JCB_202303102_TableS4.xlsx]

## Sheet: Suppl Table 4 TNBC_ER+HER2+
Suppl Table 4 RNA-seq differential expression analysis (TNBC(BC07) vs. ER+HER2+(BC03)); Data from GSE75688 (PRJNA305054)
Gene Name	Protein Name	ExpMean	Exp Samples A (ER+(BC02))	Exp Samples B (TNBC(BC07))	log2FC	lfcSE	Stat	p-value	padj
MAP1A	MAP1A	1.744	0.035	2.749	1.856	1.701	2.279	0.023	0.148
MAP1B	MAP1B	27.383	0.371	43.272	5.013	0.875	6.831	8.4e-12	1.1e-9
MAP1S	MAP1S	21.759	20.183	22.686	0.161	0.767	-0.347	0.729	1
MAP2	MAP2	4.652	11.715	0.497	-3.087	1.132	0.203	0.839	1
MAP4	MAP4	72.388	45.415	88.254	0.943	0.463	1.633	0.102	0.414
MAPT	MAPT / tau	2.492	0.053	3.926	2.226	0.878	5.062	4.2e-7	2.3e-5
MACF1	MACF1 / MACF	166.337	103.864	203.086	0.961	0.429	0.29	0.771	1
MTUS1	MTUS1 / ATIP3	75.333	86.67	68.665	-0.332	0.674	0.987	0.324	0.83
CCDC66	CCDC66	32.88	56.717	18.858	-1.539	0.594	-4.021	5.8e-5	0.002
CGN	CGN / Cingulin	8.055	3.715	10.607	1.3	0.667	2.06	0.039	0.218
EML3	EML3	2.006	2.883	1.49	-0.641	0.824	-1.465	0.143	0.51
FSD1	FSD1 / GLFND1	1.501	2.525	0.899	-0.892	0.582	0.277	0.781	1
FSD1L	FSD1L / GLFND2	10.945	4.153	14.941	1.629	0.578	1.913	0.056	0.276
C7orf43	C7orf43 / TRAPPC14 / MAP11	3.55	3.244	3.731	0.157	1.075	2.398	0.016	0.118
SNPH	SNPH / SNPH_A / SNPH_C	ND
TRAK1	TRAK1	13.496	13.889	13.265	-0.062	0.818	0.728	0.467	1
