# Supplementary material for: A MAP1B–cortactin–Tks5 axis regulates TNBC invasion and tumorigenesis
Source: J Cell Biol. 2024 Feb 14;223(3):e202303102. doi: 10.1083/jcb.202303102 (PMC10866687; doi:10.1083/jcb.202303102)
Supplement: Table S5 — lists DNA primers used in this study. [file JCB_202303102_TableS5.xlsx]

## Sheet: Suppl Table 5 Primers
Supplementary Table 5: Primes used in this study
Target	Direction	Sequence (5' to 3')
(Construction of deletion mutants)
mCortactin	Fw	gGAATTCatgtggaaagcctctgcaggccat
mCortactin	Rv	gcGGATCCctactgccgcagctccacat
mCortactin_aa326	Fw	gGAATTCACCATGgaagtggtccaggtgccatct
mCortactin_aa330	Rv	cgGGATCCcacctggaccacttcttcaaa
mCortactin_aa491	Rv	cgGGATCCgatgcccaggtcactctcata
Tks5	Fw	ACGCgtcgacATGCTCGCCTACTGCGTGC
Tks5	Rv	CGggatccCTAGTTCTTTTTCTCAAGGTAGTTG
Tks5_aa130	Fw	ACGCgtcgacCCTCCAAAAGAGGACTATGGCA
Tks5_aa215	Fw	ACGCgtcgacTCCGACATCAACACCTCTAAGA
Tks5_aa363	Fw	ACGCgtcgacATCAGCCTGCCCATCCTCTG
Tks5_aa513	Fw	ACGCgtcgacCCCAGCAAGCCCAAGGAGGC
Tks5_aa613	Fw	acgcGTCGACGCAGAGGACACCCTGTCAGC
Tks5_aa713	Fw	ACGCgtcgacATCCGCGGCACTCCCAAGGT
Tks5_aa813	Fw	ACGCgtcgacACCACTCCCCCATGTCCCAC
Tks5_aa912	Fw	ACGCgtcgacAAGATCGAGAGGCGCGTC
Tks5_aa1013	Rv	cgGGATCCctaGGCCTCGGCGGCAGCGGA
Tks5_aa912	Rv	cgGGATCCctaCTTCTCCAGGCTGTCTGATTT
Tks5_aa613	Rv	cgGGATCCctaATATGGCCGGAAGCCCTCA
hTks5_aa713 (Inverse PCR)	Rv	gatgcctgcgtccgaagcaga
hTks5_aa813 (Inverse PCR)	Fw	accactcccccatgtcccac
hTks5_aa913 (Inverse PCR)	Rv	cttctccaggctgtctgactt
hTks5_aa1013 (Inverse PCR)	Fw	gccaagggccgcctggc
(Site-specific mutagenesis (QuikChange))
MAP1B-LC1_P6A_P7A	Fw	gaccgcagcccttcgGcaGCccaccctgatgtgtcc
MAP1B-LC1_P6A_P7A	Rv	ggacacatcagggtggGCtgCcgaagggctgcggtc
MAP1B-LC1_K41A_P42A	Fw	aagaccaaaaccaaaGCgGcaggtacaaagaccaag
MAP1B-LC1_K41A_P42A	Rv	cttggtctttgtacctgCcGCtttggttttggtctt
MAP1B-LC1_K60A_P61A	Fw	gagtgatgggaagtctGCgGccttggcagcttcacc
MAP1B-LC1_K60A_P61A	Rv	ggtgaagctgccaaggCcGCagacttcccatcactc
MAP1B-LC1_P66A_P67A_P68A	Fw	cccttggcagcttcaGcaGCaGcagcgggcttgaaagaa
MAP1B-LC1_P66A_P67A_P68A	Rv	ttctttcaagcccgctgCtGCtgCtgaagctgccaaggg
MAP1B-LC1_K95A_P96A	Fw	gtggaaaaggcagcaGCaGccaccaccactcctgag
MAP1B-LC1_K95A_P96A	Rv	ctcaggagtggtggtggCtGCtgctgccttttccac
MAP1B-LC1_P145A_P146A	Fw	AAGTCATCTGCTGTGgCCgCAGGCCTCCCTGTGTAT
MAP1B-LC1_P145A_P146A	Rv	ATACACAGGGAGGCCTGcGGcCACAGCAGATGACTT
mCortactin_W525K	Fw	atgattgacgatggcAAGtggcgtggggtgtgc
mCortactin_W525K	Rv	gcacaccccacgccaCTTgccatcgtcaatcat
Tks5_R42A_R43A	Fw	tcccagactatctacGCgGCgtacagcaagttcttt
Tks5_R42A_R43A	Rv	aaagaacttgctgtacGCcGCgtagatagtctggga
Tks5_R93A	Fw	gacgtagctgtgaagGCactgaagcccatcgat
Tks5_R93A	Rv	atcgatgggcttcagtGCcttcacagctacgtc
hTks5_W470A_Fw	Fw	AAGAACTCAGGTGGCgcGTGGTACGTGCAGATC
hTks5_W470A_Rv	Rv	GATCTGCACGTACCACgcGCCACCTGAGTTCTT
hTks5_W862A_Fw	Fw	AAGCAGGAGAGCGGGgcGTGGTATGTGAGGTTT
hTks5_W862A_Rv	Rv	AAACCTCACATACCACgcCCCGCTCTCCTGCTT
hTks5_W1093A_Fw	Fw	AGGAACCCTAATGGCgcGTGGTACTGCCAGATC
hTks5_W1093A_Rv	Rv	GATCTGGCAGTACCACgcGCCATTAGGGTTCCT
(qPCR)
MAP1B	Fw	CAAGAGAGTGCGGTCTTCCTAC
MAP1B	Rv	CTGAGTCATGAGTTGGGATCAG
Tks5	Fw	ACCTACGGACAAGACCTCCAC
Tks5	Rv	ATCAATGACCTCTGCCTTCTGT
MT-MMP	Fw	TAAACCCAAAAACCCCACCTAT
MT-MMP	Rv	GGTATCCATCCATCACTTGGTT
HPRT1	Fw	TTCCAGACAAGTTTGTTGTAGGAT
HPRT1	Rv	GCAGATGGCCACAGAACTAG
GAPDH	Fw	CAGTCAGCCGCATCTTCTTT
GAPDH	Rv	GGCAACAATATCCACTTTACCA
RPLP2	Fw	CATCAAGAAGATCTTGGACAGC
RPLP2	Rv	GCAATGACGTCTTCAATGTTTT
ULK1	Fw	ACAGACGACTTCGTCATGGTC
ULK1	Rv	CACTGCACATCAGGCTGTCT
ATG9A	Fw	CCTCTATATGCACCAGCTCCA
ATG9A	Rv	AGCTAGCAGAGCGAGGGATAG
ATG14L	Fw	ACAACCACTGCATACCCTCAG
ATG14L	Rv	CAAATTCCATGGACTCCTCAA
