# Supplementary material for: A MAP1B–cortactin–Tks5 axis regulates TNBC invasion and tumorigenesis
Source: J Cell Biol. 2024 Feb 14;223(3):e202303102. doi: 10.1083/jcb.202303102 (PMC10866687; doi:10.1083/jcb.202303102)
Supplement: Table S6 — shows antibodies used in this study. [file JCB_202303102_TableS6.xlsx]

## Sheet: Suppl Table 6 Antibodies
Supplementary Table 6: Antibodies used in this study
Target antigen	Host species	Clonality	Clone	Dilution or IgG concentration in use	Obtained from (Company/Catalog# or Reference)
( Immunoblotting )
a-tubulin	Mouse	Monoclonal	B-5-1-2	0.2 mg/ml	Sigma/T5168
ATG9A	Rabbit	Polyclonal	N/A	1:1000	MBL/Cat#PD042
b-actin	Mouse	Monoclonal	AC-74	0.2 mg/ml	Sigma/A2228
Calnexin	Mouse	Monoclonal	37	0.25 mg/ml	BD/610523
Cortactin	Mouse	Monoclonal	4F11	0.5 mg/ml	Millipore Upstate/05-180
FLAG	Mouse	Monoclonal	M2	0.2 mg/ml	Sigma/F1804
FLAG	Rabbit	Polyclonal	N/A	0.1 mg/ml	Sigma/F7425
GAPDH	Mouse	Monoclonal	6C5	0.1 mg/ml	BioDesign/H86504M
GFP	Mouse	Monoclonal	mFX75	0.1 mg/ml	FujiFilm Wako/012-22541
GFP	Rabbit	Polyclonal	N/A	1:5000	Thermo Fisher Scientific/A6455
LC3	Rabbit	Polyclonal	N/A	1:1000	MBL/PM036
MAP1A-LC2	Rabbit	Polyclonal	N/A	0.5 mg/ml	LifeSpan BioSciences/LS-C314472
MAP1B-HC	Rabbit	Polyclonal	N/A	1.0 mg/ml	Proteintech/21633-1-AP
MAP1B-LC1	Rabbit	Polyclonal	N/A	0.5 mg/ml	Arasaki et al., 2015
MAP1S-HC	Rabbit	Polyclonal	N/A	0.3 mg/ml	Proteintech/15695-1-AP
MT1-MMP	Rabbit	Polyclonal	N/A	1.0 mg/ml	This study
p62	Rabbit	Polyclonal	N/A	1:500	MBL/PM045
Tks5	Rabbit	Polyclonal	N/A	1.0 mg/ml	This study
ULK1	Rabbit	Polyclonal	N/A	1:1000	Santa Cruz/sc-33182
( Immunohistochemistry )
MAP1B-LC1	Rabbit	Polyclonal	N/A	0.5 mg/ml	Santa Cruz, sc-25729
( Immunofluorescence )
a-tubulin	Mouse	Monoclonal	B-5-1-2	1 mg/ml	Sigma/T5168
Cortactin	Mouse	Monoclonal	4F11	2.5 mg/ml	Millipore Upstate/05-180
LAMP1	Mouse	Monoclonal	H4A3	1.0 mg/ml	DSHB/H4A3
LC3	Mouse	Monoclonal	4E12	20 mg/ml	MBL/M152-3
LC3	Rabbit	Polyclonal	N/A	1:100	MBL/PM036
MAP1B-LC1	Rabbit	Polyclonal	N/A	0.5 mg/ml	Santa Cruz/sc-25729
( PLA )
a-tubulin	Mouse	Monoclonal	B-5-1-2	0.1 mg/ml	Sigma/T5168
Cortactin	Mouse	Monoclonal	4F11	2.5 mg/ml	Millipore Upstate/05-180
GFP	Rabbit	Polyclonal	N/A	1:10000	Thermo Fisher Scientific/A6455
MAP1B-LC1	Rabbit	Polyclonal	N/A	0.5 mg/ml	Santa Cruz/sc-25729
